# Supplementary material for: Effects of manganese and zinc on the growth process of Phytophthora nicotianae and the possible inhibitory mechanisms
Source: PeerJ. 2020 Feb 20;8:e8613. doi: 10.7717/peerj.8613 (PMC7036275; doi:10.7717/peerj.8613)
Supplement: Supplemental Information 1 — All experiments were replicated three times. [file peerj-08-8613-s001.xlsx]

## Sheet: Sheet1
Manganese concentration (mg/L)	Colony diameter(mm)	Sporangium number	Sporangial release rate(%)	Zoospore germination rate(%)	Ecsn4/Etub(%)	Ecsn7/Etub(%)	SOD activities(U/g FW)	CAT activities(U/mg FW)	MDA content(nmol/g FW)
0	68.3	79.6316	69.8562	74.2914	103.217	86.8547	58.687	1.774	52.759
0	67.3	71	76.8262	72.0305	89.3372	79.6085	60.187	1.75222	50.259
0	67.5	75	77.4832	72.3619	87.5432	94.1735	55.187	1.71444	50.259
0.1	64	50.6154	42.6726	58.2726	66.7506	58.6149	61.06	1.7	56.339
0.1	67.3	48	45.1698	60.547	70.1022	66.1053	60.26	1.796	53.329
0.1	64.8	55	39.7826	55.5478	76.9401	64.3689	56.86	1.834	52.349
1	61.5	29.5333	25.005	53.8328	62.8266	47.0362	64.369	2.0875	69.017
1	65.4	32	23.5476	55.5479	66.6927	55.3838	68.469	2.018	65.617
1	63.9	27	26.6667	52.0578	58.1403	49.0687	69.269	2.0075	66.417
10	55.5	20.5789	15.6995	51.0579	55.7468	50.4876	63.807	1.89562	59.938
10	55.5	22	14.7647	49.5783	50.8447	48.9648	61.707	1.95162	65.938
10	55.2	21	16.2222	52.6977	58.8296	54.4089	62.907	1.91962	64.938
100	52.5	15.3571	11.5951	41.6233	68.5071	41.2888	52.226	1.54937	70.151
100	54.8	19	13.3333	43.6897	63.4244	45.4457	49.126	1.69067	65.851
100	53.4	14	10.1647	39.9845	61.584	40.045	46.326	1.58667	67.251
200	45.5	9.83333	3.88192	36.6285	54.3669	53.9637	45.585	1.45067	69.319
200	46.4	8.878	4.13729	38.6478	62.0795	56.1697	46.585	1.47333	72.819
200	44.8	10.0558	3.58961	35.6897	55.084	50.2621	43.585	1.50625	74.819
