# Supplementary material for: Effects of manganese and zinc on the growth process of Phytophthora nicotianae and the possible inhibitory mechanisms
Source: PeerJ. 2020 Feb 20;8:e8613. doi: 10.7717/peerj.8613 (PMC7036275; doi:10.7717/peerj.8613)
Supplement: Supplemental Information 2 — All experiments were replicated three times. [file peerj-08-8613-s002.xlsx]

## Sheet: Sheet1
Zinc concentration (mg/L)	Colony diameter(cm)	Sporangium number	Sporangial release rate(%)	Zoospore germination rate(%)	Ecsn4/Etub(%)	Ecsn7/Etub(%)	SOD activities(U/g FW)	CAT activities(U/mg FW)	MDA content(nmol/g FW)
0	68.3	79.6316	69.8562	74.2914	103.217	86.8547	58.687	1.774	52.759
0	67.3	71	76.8262	72.0305	89.3372	79.6085	60.187	1.75222	50.259
0	67.5	75	77.4832	72.3619	87.5432	94.1735	55.187	1.71444	50.259
0.1	67.5	60	75.3006	69.3722	68.9188	45.8595	52.2043	1.6825	52.4677
0.1	66	55	71.4118	68.1488	62.2552	40.4548	53.4043	1.61875	54.6677
0.1	70	65	76.4706	71.6488	67.7557	46.3659	51.0043	1.66464	51.2677
0.5	66.4	58	71.8614	58.2726	65.6203	63.7237	54.3543	1.63	55.9463
0.5	69	66	73	60.6547	71.2437	69.087	55.3043	1.59875	57.0463
0.5	63	52	68.3077	56.8912	72.0988	67.9653	53.4043	1.61036	59.8463
1	64.8	45	70.1757	60.4925	54.6901	50.7446	71.2303	2.0125	54.0333
1	63	40	69	62.5988	54.1794	46.1268	72.7303	1.92143	56.2333
1	67	48	67.1905	59.0017	42.3961	44.6022	69.7303	1.994	53.8333
5	64.3	42	67.1402	51.6129	32.9311	57.0647	68.0137	1.90964	70.9647
5	65	47	65.4444	53.9478	30.7641	54.2276	68.9137	1.895	72.4647
5	62.6	39	69.2308	49.2348	35.4945	57.5448	67.1137	1.80893	69.4647
10	60.2	42	60.3741	43.2882	43.2733	32.0302	63.2567	1.59906	71.74
10	63	38	63.3333	44.6879	47.5818	36.0067	64.3567	1.56643	73.34
10	60	40	66.3158	42.3597	48.9411	34.6499	62.1567	1.63036	70.14
20	55.8	35	61.6233	44.9532			61.0987	1.52429	64.3837
20	52	32	55.2882	43.0892			61.9987	1.52875	65.6837
20	56	31	57.6077	46.0793			60.1987	1.58	63.0837
