# Supplementary material for: Effects of manganese and zinc on the growth process of Phytophthora nicotianae and the possible inhibitory mechanisms
Source: PeerJ. 2020 Feb 20;8:e8613. doi: 10.7717/peerj.8613 (PMC7036275; doi:10.7717/peerj.8613)
Supplement: Supplemental Information 3 — All experiments were replicated three times. [file peerj-08-8613-s003.xlsx]

## Sheet: Sheet1
Stage	Ecsn4/Etub(%)	Ecsn7/Etub(%)
Mycelial growth	27.7297	23.4399
Mycelial growth	33.9956	20.9111
Mycelial growth	28.7298	21.5219
Induced 2 h	39.5911	33.8599
Induced 2 h	34.8115	31.6746
Induced 2 h	36.1459	30.7497
Induced 6 h	41.7537	38.3824
Induced 6 h	43.6767	36.0594
Induced 6 h	47.0545	40.5801
Induced 12 h	105.874	90.1165
Induced 12 h	96.9307	80.7981
Induced 12 h	90.1496	94.847
Induced 24 h	79.2144	55.1416
Induced 24 h	72.9924	50.7468
Induced 24 h	81.413	54.1543
Zoospores release	33.3939	38.7909
Zoospores release	30.0401	35.3126
Zoospores release	27.5618	31.5187
Zoospores	16.365	15.464
Zoospores	13.6318	14.9216
Zoospores	13.3016	18.7962
